# Supplementary material for: The challenges of classifying big genera such as Ipomoea
Source: Taxon. Author manuscript; Available in PMC 2025 Jul 20. (PMC7617906; doi:10.1002/tax.12887)
Supplement: Supplementary Figures [file EMS206638-supplement-Supplementary_Figures.zip]

Archive with 3 entries (3 files):
- tax12887-sup-0001-figures1.jpg
- tax12887-sup-0002-figures2.jpg
- Supplementary Figure Legends.txt
