# Supplementary material for: The challenges of classifying big genera such as Ipomoea
Source: Taxon. Author manuscript; Available in PMC 2025 Jul 20. (PMC7617906; doi:10.1002/tax.12887)
Supplement: Supplementary Figures [file EMS206638-supplement-Supplementary_Figures.zip › Supplementary Figure Legends.txt]

	

Fig. S1: Expanded nrITS phylogeny of Ipomoeeae shown in Fig. 1 and including all species labels.
	

Fig. S2: Nuclear phylogeny of Ipomoea showing the position of the species in the subgenera recognised by Austin (1975–1997) and Miller & al. (1999).
